# Supplementary material for: Probing Oxygen-to-Hydrogen Peroxide Electro-Conversion at Electrocatalysts Derived from Polyaniline
Source: Polymers (Basel). 2022 Feb 4;14(3):607. doi: 10.3390/polym14030607 (PMC8839311; doi:10.3390/polym14030607)
Supplement: Supplementary file 1 [file polymers-14-00607-s001.zip]

Archive with 1 entries (1 files):
- polymers-1560772-supplementary.pdf
